# Supplementary material for: Urinary metabolic profiling of asymptomatic acute intermittent porphyria using a rule-mining-based algorithm
Source: Metabolomics. 2017 Dec 4;14(1):10. doi: 10.1007/s11306-017-1305-9 (PMC5794841; doi:10.1007/s11306-017-1305-9)
Supplement: Supplementary file 1 — Supplementary material 1 (CSV 148 KB) [file 11306_2017_1305_MOESM1_ESM.csv]

year;target1;target2;0.24;0.28;0.32;0.36;0.4;0.44;0.48;0.52;0.56;0.6;0.64;0..68;0.72;0.76;0.8;0.84;0.88;0.92;0.96;1;1.04;1.08;1.12;1.16;1.2;1.24;1.28;1.32;1.36;1.4;1.44;1.48;1.52;1.56;1.6;1.64;1.68;1.72;1.76;1.8;1.84;1.88;1.92;1.96;2;2.04;2.08;2.12;2.16;2.2;2.24;2.28;2.32;2.36;2.4;2.44;2.48;2.52;2..56;2.6;2.64;2.68;2.72;2.76;2.8;2.84;2.88;2.92;2.96;3;3.04;3.08;3.12;3.16;3.2;3.24;3.28;3.32;3.36;3.…
2014;PAI;PAI;0.00104516;-0.000777556;-0.00370445;0.00143303;0.000866721;0.000471798;-0.00118814;-0.00206913;-0.000595823;-0.00266602;-0.00542786;0.00300245;0.00373569;0.0240654;0.0384176;0.0693176;0.250644;0.424291;0.372687;0.264867;0.17352;0.245992;0.319773;0.388991;0.654734;0.761923;0.714202;0..461576;0.665916;0.409179;0.400059;0.472577;0.495722;0.356264;0.393923;0.369022;0.482771;0.438621;0.47…
2014;PAI;PAI;0.000580295;-0.00177282;-0.000894544;0.00101188;0.0029968;-0.00147629;-0.00100739;-0.00203261;-0.00182897;-0.00316588;-0.00265394;-0.0027126;0.00295387;0.0020087;0.0101169;0.0303183;0.168251;0.347139;0.265283;0.186666;0.11146;0.165366;0.306072;0.384039;0.563662;1.06744;0.737707;0.41793;0.78323;0.341469;0.286508;0.384341;0.411661;0.241974;0.239623;0.26537;0.301891;0.259118;0.284331;0.…
2014;PAI;PAI;-0.00186885;-0.0012832;-0.0012439;-0.000406151;0.00585159;-0.000991821;-0.00306158;-0.00386434;0.000769687;-0.00306171;-0.00537641;0.00104066;0.00250569;0.0162789;0.0267621;0.0591714;0.298067;0.471865;0.37232;0.230234;0.139526;0.245419;0.461639;0.35596;0.771702;1.34963;0.852438;0.478122;0.643919;0.380817;0.326252;0.446242;0.461134;0.344783;0.34727;0.339269;0.381136;0.314279;0.318454;…
2014;PAI;PAI;-0.00107135;-0.00134783;-0.000739092;0.000508596;0.00423237;-0.000954455;-0.00145552;-0.00333945;0.00267404;-0.00217285;-0.000809452;0.000448553;0.0104064;0.0170185;0.0420064;0.0610864;0.263975;0.416646;0.326829;0.17151;0.145877;0.183864;0.301798;0.266529;0.529289;0.78491;0.685728;0..52501;0.48623;0.422641;0.328694;0.367101;0.382441;0.379485;0.439877;0.439275;0.52333;0.418524;0.37175…
2014;PCS;PC;-0.000118927;-0.0000848;-0.00170885;0.0006477;0.000697417;-0.000970755;-0.00119684;-0.00183931;-0.00127765;-0.000874419;0.000494571;0.0131868;0.0291806;0.0708113;0.102289;0.150261;0.562884;4.54845;0.342167;0.206402;0.167113;0.17492;0.273272;0.393226;0.579642;2.00082;0.826108;0.370662;0.459916;0.354591;0.267786;0.329801;0.324714;0.269236;0.277566;0.450538;0..985562;0.465704;0.42327;0.4…
2014;PCS;PC;-0.000567669;-0.000388726;-0.000304376;0.000749752;0.000996205;-0.000616351;-0.000898185;-0.00201377;-0.000753422;0.0015921;0.000737685;0.00283162;0.0106192;0.0164742;0.0330862;0.0397918;0.143128;0.243354;0.178652;0.135587;0.0953944;0.118362;0.135104;0.120925;0.339349;0.448141;0.282436;0.315629;0.95416;0.242138;0.167025;0.169022;0.153215;0.166288;0.208216;0.231695;0.278646;0.203288;0.…
2014;PAI;PAI;-0.00007;-0.000617395;0.0000347;-0.000725835;0.00290743;-0.00131859;-0.00123009;-0.00188959;0.00581502;-0.000855593;-0.0016855;0.00131587;0.00337324;0.00905886;0.0212841;0.0361258;0.199628;0.310295;0.288442;0.188551;0.113892;0.162714;0.172975;0.354493;0.44229;0.49527;0.535507;0.415341;0.504163;0.338364;0.291187;0.338868;0.475487;0.312632;0.257425;0.277086;0.293626;0.288608;0.328185;0…
2014;PAI;PAI;-0.00734371;0.00486848;-0.00315542;0.000580351;0.00303048;-0.000180136;-0.00255756;0.00259997;-0.00622683;0.0000417;-0.0047452;-0.00946192;-0.00403762;0.00819821;-0.00831857;0.0172443;0.174263;0.341589;0.288319;0.0993699;0.0291643;0.14651;0.234561;0.128281;0.434127;0.797595;0.632664;0.385089;0.532487;0.348842;0.509757;0.810385;0.410279;0.231095;0.185948;0..299369;0.408494;0.65773;0.7…
2014;PAI;PAI;0.00000377;-0.00365798;0.000940952;-0.00100285;0.00350171;-0.00300291;0.00381674;-0.000852241;-0.00126315;-0.00199267;-0.00622663;0.000696434;-0.00555021;0.0116216;0.00781216;0.0208548;0.214206;0.317846;0.241125;0.0895361;0.0420042;0.0780041;0.154882;0.267237;0.373727;0.585676;0.535187;0.465116;0.586236;0.289965;0.270081;0.244263;0.220665;0.197224;0.271922;0.31135;0.387064;0.271602;0…
2014;PCS;PC;-0.00337528;0.000897813;-0.00470511;0.00788507;0.00162691;-0.00287368;-0.00174108;-0.0105249;0.00196032;-0.00664255;-0.00776018;0.00845794;-0.00534701;0.00510746;0.0228435;0.0473863;0.298366;0.507216;0.444313;0..26811;0.126886;0.152575;0.181049;0.161581;0.447115;0.535004;0.577213;0.462535;0.736346;0.375682;0.343042;0.311396;0.339575;0.285128;0.271484;0.361996;0.484094;0.371103;0.37509…
2014;PC;PC;-0.000321194;-0.00160527;-0.000437637;-0.0000699;0.00207347;-0.000682824;-0.00113679;-0.00140264;0.000842834;-0.00210948;-0.00182044;0.00361841;0.0131559;0.0292246;0.0370322;0.0644212;0.296161;0.42566;0.352965;0..201227;0.136568;0.176713;0.283978;0.400981;0.484979;0.847088;0.902453;0.55256;0.615665;0.478478;0.427991;0.525773;0.42168;0.352232;0.362434;0.37694;0.42293;0.350797;0.343892;0…
2014;PCS;PC;-0.000570823;0.000401555;0.000504015;-0.000677644;0.00131991;-0.00204351;-0.00153146;-0.00119854;-0.00177017;-0.000269182;0.00136493;0.0192257;0.0365793;0.00946919;0.02478;0.0539783;0.435093;0.879376;0.416529;0..271987;0.315087;0.268063;0.259728;0.262762;0.576111;0.767888;0.793049;0.702512;0.618204;0.439277;0.480345;0.516133;0.494137;0.469049;0.438162;0.463538;0.521829;0.50836;0.42700…
2014;PAI;PAI;0.0000395;0.000754676;-0.00105475;0.000245017;-0.000462051;-0..00196239;-0.000109301;-0.000492187;0.00193367;-0.0000408;-0.00232396;-0.000965206;0.00132607;0.00855514;0.0210267;0.0551682;0.220536;0.342337;0.296179;0.199842;0.126383;0.218356;0.275215;0.232507;0.436776;0.64109;0.717162;0.408051;0.589878;0.394165;0.355118;0.568432;0.569808;0.299751;0.297137;0..307211;0.355453;0.375987;0…
2014;PAI;PAI;-0.00275699;0.00165594;0.00303692;-0.00546294;0.00070962;-0.00436764;0.00543494;-0.00721999;0.000484197;-0.00296865;-0.00675901;-0.00530512;-0.00879959;-0.00390856;0.0110024;0.0443487;0.331605;0.497884;0.359702;0.170253;0.0927677;0.183745;0.251566;0.281081;0.399953;0.525286;0.504401;0.452768;0.794436;0.232847;0.19245;0.449761;0.454605;0.164679;0.123289;0.13133;0.199578;0.220986;0.336…
2014;PCF;PC;-0.00185139;0.000332839;0.000303291;-0.000023;-0.000695593;-0.0000678;-0.00153823;-0.0023222;0.00295509;-0.000549184;0.0154184;0.00141879;0.00396852;0.00777544;0.0240797;0.038159;0.131928;0.278361;0.268547;0.173921;0.116794;0.154849;0.33425;0.232406;0.378063;0.642927;0.607151;0.29915;0.607302;0.323277;0.258444;0.294833;0.348403;0.22609;0.246584;0.345966;0.375827;0.288408;0.311966;0.39…
2014;PAI;PAI;-0.00022827;-0.000306222;-0.00109485;0.000964796;0.00155164;-0.00159204;-0.00159481;0.000180748;0.0000154;-0.00292535;-0.00301433;0.000171206;0.000694655;0.00484056;0.0173666;0.0431505;0.219352;0.339781;0.283716;0.15336;0.0895459;0.157363;0.293338;0.372985;0.562289;1.97741;0.739454;0.895392;0.593047;0.416164;0.561696;0.586016;0.708116;0.509819;0.461598;0.378752;0.470379;0.336865;0.33…
2014;PCS;PC;0.000226189;-0.000495286;-0.000414737;-0.00215213;0.000365735;0.000986261;-0.00223875;-0.00312189;-0.00313644;-0.000812387;-0.00203441;-0.00111961;0.00413009;0.0560497;0.0619912;0.0991765;0.371744;0.557694;0.399516;0.228245;0.135283;0.175931;0.641817;0.673936;1.55801;2.41328;1.15617;0.636928;1.11588;0.364301;0.266563;0.2387;0.231682;0.249098;0.26934;0.293323;0.482535;0.33711;0.404021;…
2014;PCF;PC;0.00120433;0.00118033;-0.00121762;0.000153758;0.000632211;-0.00164943;0.000878906;-0.000716864;-0.000975853;-0.000109524;-0.00381015;-0.00349442;-0.000975372;0.00092433;0.00290273;0.0208174;0.150153;0.248254;0.217661;0.129171;0.0751507;0.101726;0.19855;0.211144;0.387578;0.673953;0.434089;0.308189;0.355564;0.252751;0.195118;0.244395;0.238736;0.161486;0.183357;0.209267;0.24194;0.211561;…
2014;PAI;PAI;-0.00203889;0.00220893;-0.00147153;-0.0000993;0.00173132;0.00157509;-0.00254796;-0.00521429;-0.00252972;-0.00124857;-0.0107134;0.00534759;-0.0105304;-0.00215073;-0.00113418;0.0279993;0.27214;0.429965;0.258683;0.0636477;0.0281833;0.199887;0.519456;0.558028;0.781545;0.766502;0.749441;0.477424;0.583386;0.369263;0.325213;0.410458;0.357366;0.324855;0.29673;0.326253;0.363194;0.310918;0.378…
2014;PCS;PC;-0.00120059;-0.000413859;0.000135453;-0.00105631;0.000771721;-0.000311726;-0.00264927;-0.000686415;0.000832744;-0.000343991;-0.000343117;0.0160023;0.0308113;0.0395785;0.0763225;0.0792222;0.259401;0.436212;0.387583;0.295374;0.183434;0.247893;0.345502;0.260413;0.744962;0.838952;1.01435;0.538518;0.59605;0.473183;0.450882;0.399338;0.449171;0.417996;0.455337;0.444459;0.514687;0.461612;0.46…
2014;PAI;PAI;0.000637589;-0.000479601;-0.000859541;0.00206816;0.00718905;-0.000666048;-0.0018545;-0.00256032;0.000527187;-0.0025291;-0.00176499;0.00509278;0.0127281;0.076464;0.0498724;0.0774339;0.581244;0.694606;0.315942;0..228338;0.156649;0.942958;0.378158;0.365886;0.954562;1.30121;0.651292;0.490641;0.629396;1.00509;0.677813;0.422823;0.722461;0.592075;0.365414;0.361884;0.419633;0.319995;0.371344…
2014;PAI;PAI;0.000707488;0.00135332;-0.00346257;0.000475189;0.00317943;0.000801031;0.000189432;-0.0084443;0.00171603;-0.00652278;-0.0101103;-0.00519505;-0.0131181;-0.00378657;0.00247904;0.0345931;0.309727;0.466905;0.266574;0.0476295;0.000292419;0.161095;0.239908;0.309333;0.64167;0.669432;0.510797;0.294603;0.317078;0.151407;0.0513642;0.288657;0.121341;0.0390801;0.0131651;0.0660571;0.137513;0.02309…
2014;PCS;PC;-0.000230312;-0.0000295;-0.000770024;-0.000229871;0.000513656;-0.00236939;0.000235678;-0.00238783;-0.00170631;-0.00381884;0.000594036;0.0168676;0.0247472;0.0226593;0.0346017;0.0854543;0.319274;0.435307;0.393697;0.252321;0.194829;0.233655;0.373429;0.748519;0.636341;1.13056;1.33132;0.788119;0.626548;0.596109;0.549308;0.454792;0.418152;0.400238;0.443539;0.471999;0.515082;0.429281;0.44591…
2014;PAI;PAI;0.0011521;-0.000771647;-0.000636061;-0.000855031;0.00156689;-0.000391832;-0.00311009;-0.00456043;-0.00204811;-0.00509496;-0.00798654;-0..013077;-0.00869767;-0.00364769;0.0310733;0.0502036;0.23252;0.447471;0.339947;0.21463;0.12571;0.179863;0.29315;0.369511;0.622861;0.907758;0.922638;0..680753;0.68485;0.559663;0.41175;0.382872;0.470584;0.335937;0.392799;0.400982;0.483343;0.379259;0.388…
2014;PAI;PAI;0.00179203;-0.000107523;-0.00217925;0.000488138;0.00260511;-0..003203;-0.00183913;0.00798754;0.0136528;-0.0029447;-0.00503214;-0.000641657;0.00883788;0.0152742;0.0385965;0.0449184;0.201075;0.294507;0.272241;0.153155;0.124574;0.14088;0.324864;0.433567;0.465829;0.76274;0.524807;0.443148;0.567063;0.439124;0.350652;0.490174;0.448642;0.307825;0.313257;0.364811;0.651785;0.441886;0.526033;0…
2014;PAI;PAI;-0.000873838;-0.00083396;-0.000274361;0.000831424;0.000172212;-0.00130589;-0.00176589;-0.00114952;0.000594563;-0.00180174;-0.00349102;-0.0050472;-0.00348017;0.0140475;0.0129332;0.0465481;0.26937;0.421963;0.331316;0.201125;0.126068;0.180237;0.271507;0.315651;0.512336;0.584282;0.532547;0.517772;1.30377;0.366329;0.338818;0.488694;0.500075;0.34076;0.376078;0.359476;0.388513;0.365221;0.35…
2014;PCS;PC;0.0000185;-0.00128442;0.00136661;0.00323602;0.000578904;-0.00215317;-0.00516101;-0.00188161;0.000289976;-0.000940917;-0.00561645;0.00186692;-0.00130215;0.00149782;0.00503655;0.0368676;0.205796;0.345286;0.28406;0.111359;0.0589137;0.130566;0.196259;0.395367;1.86878;1.63341;0.543252;0.319843;0.357574;0.284491;0.240322;0.308465;0.295372;0.199991;0.197874;0.231457;0.321317;0.230962;0.27755…
2014;PAI;PAI;-0.00135233;-0.000235723;-0.000950163;0.000579941;-0.00147487;0.00118732;0.000632377;-0.00214551;-0.00332884;-0.00461949;-0.00299297;-0..0069548;-0.000153345;0.0116043;0.0111437;0.0653764;0.289265;0.569417;0.487717;0.312086;0.175266;0.428131;0.403565;0.549672;1.45373;1.1688;0.527425;0.39918;0.629955;0.333045;0.341027;0.625656;0.586847;0.296699;0.320644;0.377794;0.486505;0.419854;0.41…
2014;PAI;PAI;0.00094268;0.00120639;-0.00529894;-0.00186149;0.0119374;-0.00299596;-0.00892411;0.00521281;0.00431614;-0.010135;-0.016857;0.00401529;-0..00964794;-0.0114742;-0.00207907;0.0180826;0.238977;0.391906;0.26734;0.0349308;-0.0322036;0.0928602;0.228777;0.235312;0.513404;0.472208;0.52899;0.195314;0.341136;0.0191193;0.0136023;0.0658962;0.00339536;-0.0486611;0.00573299;0.0361816;0.0363763;-0.03…
2014;PCS;PC;0.000940534;0.000105362;0.0000293;-0.00430384;0.000363247;0.00215596;-0.000490131;-0.000245311;-0.00575586;-0.00213056;0.00285746;-0.00461994;-0.00314651;0.00741435;0.0219336;0.0486358;0.191635;0.300346;0.317007;0.234187;0.130264;0.114057;0.0309027;0.0357465;0.129209;0.198271;0.118922;0.104447;1.16837;0.096923;0.110456;0.167565;0.174061;0.077045;0.0598451;0.0774429;0.125143;0.150667;0…
2014;PAI;PAI;-0.00218105;0.00269414;-0.00101404;-0.000855962;0.00382551;-0..00270408;0.000310297;0.000255068;-0.00367609;-0.00308466;-0.00192746;-0.000426583;0.00236437;0.0777107;0.147766;0.152565;0.321181;0.435866;0.345172;0.152792;0.10512;0.183127;0.358099;0.486048;0.601225;0.693876;0.654211;0.455581;0.562081;0.342208;0.341674;0.420866;0.380399;0.27168;0.306034;0.286711;0.544197;0.323184;0.4197…
2014;PAI;PAI;-0.00493722;0.00234021;-0.000533817;-0.00234801;0.00464192;-0..00218678;0.00290138;-0.00527134;0.00300635;-0.00184416;-0.013258;0.00205251;-0.0047639;-0.0078951;-0.000384994;0.00371356;0.163996;0.291168;0.227506;0.177663;0.0305595;0.33437;0.315401;0.258008;0.40116;0.923797;0.605592;0..25148;0.603849;0.897616;0.262436;0.248281;0.192256;0.0915685;0.077429;0.188781;0.19003;0.123485;0.09…
2014;PAI;PAI;-0.00128214;-0.000462843;-0.000517377;0.000027;0.00113203;-0.0013942;-0.00266472;-0.00218571;0.0115214;-0.000418072;0.00241059;-0.0029374;0.00433609;0.0213484;0.0384398;0.0248859;0.127191;0.240657;0.166567;0.14776;0.0874431;0.136649;0.208202;0.110365;0.29341;0.512759;0.516533;0.266987;0.49091;0.275017;0.179885;0.210914;0.30869;0.164615;0.185387;0.189229;0..218199;0.223116;0.293167;0.…
2014;PAI;PAI;-0.00142386;0.000406561;-0.00155779;0.000792949;0.000846424;-0.0000378;-0.00103282;-0.00129311;0.000230063;-0.00346645;-0.0037816;-0.0000484;0.0059335;0.000848779;0.00890702;0.0275725;0.227982;0.355634;0.30422;0.170265;0.111037;0.144084;0.164722;0.254743;0.428561;0.608566;0.677239;0..515102;0.66641;0.395947;0.431716;0.632553;0.61619;0.383923;0.369559;0.350157;0.392473;0.429615;0.5323…
2014;PCS;PC;-0.000894341;-0.00118774;0.000853428;0.000187124;-0.00194864;-0.000487572;-0.0000243;-0.00148902;0.000276786;-0.000744724;-0.00324554;-0..00161878;0.00101317;0.0403528;0.0267843;0.0544224;0.301282;0.617911;0.486272;0.183805;0.131968;0.201538;0.374067;0.718385;0.784008;1.12693;0.679221;0.455215;0.649826;0.406652;0.333464;0.385205;0.377557;0.308906;0.340828;0..340315;0.391436;0.35929;0.…
2014;PAI;PAI;-0.000722027;-0.00178696;0.00124072;0.000135048;0.000657189;-0.00116949;-0.00286269;-0.00172848;0.00379339;0.000265817;-0.00162193;0.00154524;0.0081401;0.0167445;0.0424703;0.0562421;0.226813;0.347306;0.285562;0.182113;0.110572;0.211001;0.296209;0.249778;0.638198;0.714567;0.57947;0.39101;1.02651;0.379295;0.365097;0.568226;0.590948;0.365468;0.30711;0.314978;0.367408;0.473538;0.686585;0…
2014;PCF;PC;-0.000107166;-0.0000983;-0.000579418;0.000807682;0.0012584;-0.000422113;-0.000773002;-0.00203343;0.000381857;-0.000952324;0.000478477;-0..0000607;0.00741068;0.0089112;0.0218311;0.035284;0.142625;0.248876;0.226368;0.148896;0.0953209;0.109232;0.187421;0.137808;0.236604;0.397214;0.474558;0.29625;0.328572;0.261926;0.206497;0.302274;0.304706;0.175337;0.194724;0.225859;0.25547;0.215941;0.19…
2014;PCS;PC;-0.00177033;-0.00126565;-0.000327969;-0.000224312;0.00378153;-0.00241032;0.000801931;-0.00616399;0.00678332;-0.00762273;-0.0092733;-0.00225761;0.0016944;0.000246671;-0.0079548;0.00262354;0.137383;0.283284;0.195161;0.0503658;0.00754847;0.0271874;0.0897369;0.0460484;0.233416;0.417063;0..400675;0.11583;0.367809;0.0567463;0.070627;0.253413;0.331602;0.032157;-0.00685253;0.25287;0.113867;0.…
2014;PAI;PAI;-0.00513811;-0.0041807;0.00385505;-0.0033902;0.00546842;-0.00680937;0.00468374;0.000147524;0.000985353;-0.00571345;-0.00758739;0.00360825;-0.0106836;-0.00465076;-0.000798424;-0.00625497;0.198205;0.401261;0.281939;0.0634113;-0.00416593;0.0785503;0.138716;0.22898;0.747279;0.915712;0.502117;0.338647;1.40064;0.180373;0.160784;0.315303;0.244554;0.0378599;0.0563007;0.0849456;0.112244;0.022…
2014;PCS;PC;0.00112866;-0.00243957;-0.000785143;0.000317157;0.00162541;-0.00275673;-0.00177156;-0.00268725;-0.000308768;-0.00303273;0.0023812;0.219008;0.0186655;-0.00297032;0.0103325;0.0387979;0.180977;0.326121;0.701982;0.249563;0.130146;0.207476;0.344416;0.282224;0.455898;0.757462;0.665113;0.50561;0.532871;0.391644;0.425852;0.516711;0.440409;0.351551;0.399012;0.414792;0.332984;0.308165;0.378659;…
2014;PCS;PC;0.000453168;-0.000961915;-0.000240399;-0.000267296;0.00087704;-0.000503758;-0.00117868;-0.00128788;-0.000112659;-0.00283764;-0.00115765;-0.000362082;0.00719787;0.0707748;0.0398345;0.0964338;0.308396;0.492658;0.356171;0.227161;0.149757;0.171929;0.235086;0.398198;0.412779;0.60808;0.670016;0.7368;0.782845;0.385597;0.3282;0.447102;0.483779;0.314178;0.337257;0.364939;0.524539;0.379374;0.42…
2014;PAI;PAI;0.00152318;-0.00114262;-0.000879028;0.000447879;0.00157681;-0..000919283;-0.000682482;-0.00156728;0.00246809;-0.000892433;-0.00383243;-0..00167884;0.000741966;0.0135168;0.0200672;0.0432449;0.262989;0.447001;0.329175;0.157851;0.112097;0.190703;0.267549;0.276177;0.488379;0.540514;0.593628;0.50086;0.660998;0.499739;0.366643;0.512166;0.497824;0.37663;0.360945;0..390024;0.430619;0.476211;…
2014;PCS;PC;-0.00064954;-0.000947299;0.000338689;0.000680202;-0.000543084;-0.000451884;-0.00129317;-0.00193268;-0.000347357;-0.0014476;-0.00296411;0..00350667;0.00651449;0.0142944;0.035247;0.0709248;0.272842;0.469683;0.385028;0.243275;0.174585;0.250461;0.334745;0.331157;0.436833;0.631984;0.665724;0.487569;0.705763;0.403218;0.4166;0.509486;0.51806;0.369133;0.370713;0.392537;0.44352;0.384661;0.3900…
2014;PAI;PAI;-0.000423005;-0.00006;-0.000812951;-0.000699386;0.000866298;-0.000787518;-0.000672061;-0.00208732;0.000875475;-0.000786749;-0.00236249;0.00236629;0.00887476;0.0227876;0.0404654;0.0693192;0.265306;0.379243;0.337423;0.181141;0.133632;0.19367;0.355964;0.562495;0.599016;1.25654;0.977159;0.562928;0.702793;0.387552;0.364397;0.452184;0.503797;0.381883;0.357821;0..350703;0.597389;0.625829;0.…
2014;PAI;PAI;0.000376445;-0.000539622;-0.000989648;-0.00170075;0.00195047;0.00105337;-0.000500406;-0.00360838;0.000457214;0.000299089;-0.0037907;-0.00331619;-0.000524184;-0.000913608;0.00594753;0.0205463;0.155691;0.238429;0.186131;0.109271;0.06879;0.112353;0.23559;0.164765;0.32862;0.616756;0.505092;0.291193;0.381719;0.23608;0.26663;0.373324;0.361556;0.173421;0.244336;0.217932;0.233004;0.202685;0.…
2014;PCF;PC;0.0000186;-0.00093558;-0.00011042;0.0000239;0.0000559;-0.000341561;-0.000677818;-0.00105331;0.000186002;-0.00225591;-0.00240032;-0.00353941;-0.00211736;0.00416578;0.0101352;0.0384112;0.210584;0.334224;0.268015;0.159269;0.103626;0.14422;0.30204;0.266319;0.517066;1.0192;0.803306;0.378375;0.630584;0.346464;0.30469;0.392642;0.398538;0.260193;0.256673;0.243334;0.312493;0.274107;0.329223;0.…
2014;PAI;PAI;-0.00204263;0.00109527;-0.00111511;0.000662597;0.00147118;-0.0000531;-0.00146117;-0.000543816;-0.000412162;-0.00118449;-0.00282491;-0.00242757;-0.00110634;-0.00184047;0.00506973;0.0181497;0.148151;0.29414;0.232987;0.0931088;0.0741967;0.156814;0.219971;0.289648;0.46979;0.583673;0.497921;0.345861;0.458984;0.324199;0.294551;0.339869;0.312727;0.213706;0.256409;0.267281;0.298036;0.233527;…
2014;PAI;PAI;-0.00175005;0.00156208;-0.000709935;0.000844724;0.00103221;-0..000191358;-0.00127943;-0.00232619;-0.00156081;-0.00310273;-0.00415731;-0.000884498;0.00319567;0.0123471;0.0286829;0.0433963;0.252825;0.359274;0.31575;0.177314;0.108443;0.178368;0.236358;0.294246;0.9732;1.02075;0.713776;0.438608;1.04658;0.402567;0.442419;0.491503;0.391202;0.282616;0.296871;0.389986;0.450894;0.422982;0.4173…
2014;PCF;PC;-0.0010921;-0.000524833;-0.000385225;0.00150577;-0.00104428;0.000485692;-0.00084432;-0.00201404;0.000604656;-0.00387587;-0.00268518;0.000203827;-0.00347511;-0.00262653;-0.00389728;0.0119501;0.120189;0.191065;0.154793;0.0769377;0.0172779;0.0426384;0.10623;0.291361;0.267749;0.452344;0.396921;0.148255;0.190141;0.0860013;0.057492;0.157626;0.123593;0.0658298;0.0918323;0.120924;0.213822;0.1…
2014;PAI;PAI;-0.00121082;0.0002063;0.0000104;-0.00118305;0.000127126;0.000581164;-0.00194962;-0.00110245;-0.00143739;-0.00225539;-0.00395845;0.00265456;0.00797376;0.0234657;0.0527738;0.0806421;0.336284;0.700449;0.399549;1.03777;0.217591;0.500763;0.334157;0.296425;0.624654;0.903405;1.72104;0.494762;0.550228;0.363894;0.431951;0.388761;0.358665;0.327461;0.3713;0.447218;0..591299;0.41009;0.451345;0.5…
2014;PAI;PAI;-0.00037407;-0.000269982;-0.00125208;0.00058762;0.0021831;-0.00135634;-0.00263938;-0.00248647;-0.000147608;-0.000797821;0.00642972;-0.000796448;0.00498763;0.0127902;0.02289;0.0630124;0.252892;0.352036;0.330607;0.2055;0.142112;0.225345;0.402489;0.293013;0.508696;0.636627;0.663256;0.503583;0.942659;0.366728;0.350334;0.596514;0.61067;0.331391;0.329425;0.348624;0.370697;0.381229;0.443472…
2014;PCF;PC;0.000101299;0.000633317;-0.00085704;0.000140089;0.000904178;-0..00162073;-0.00101284;-0.00218163;0.00013054;-0.00185302;-0.00775243;-0.00662354;-0.0029564;-0.0129007;-0.00672519;0.0238057;0.195598;0.341755;0.259334;0.111566;0.0210757;0.068103;0.13229;0.301369;0.948306;1406;0.765438;0.405633;1.62197;0.282648;0.121332;0.215732;0.262388;0.0620163;0.0620948;0.0731991;0.0980748;0.0533878;0…
2015;PCS;PC;-0.00127728;-0.00220989;-0.00106078;-0.00136072;0.00459275;-0.00170729;-0.000554951;-0.00140595;-0.00286229;-0.00481162;-0.00303676;-0.00182594;-0.00339062;0.0388047;0.0250402;0.0329637;0.232039;0.520607;0.38128;0.208565;0.110452;0.174391;0.323224;0.167336;0.377305;0.646769;0.696989;0.38185;0.702567;0.359271;0.271089;0.337816;0.398558;0.247759;0.253558;0.277012;0.357499;0.311174;0.311…
2015;PCS;PC;-0.00128919;-0.00208733;-0.00101963;-0.00127609;0.00486454;-0.00255776;-0.00349415;-0.00541979;-0.000937331;-0.00752479;-0.00827258;-0.00583253;-0.011126;-0.0071709;-0.00494678;-0.0160957;0.146981;0.477556;0.405061;0.143902;0.00951415;0.0951734;0.144066;-0.0224774;0.193332;0.716635;0..53213;0.164826;0.435773;0.182486;0.111831;0.180004;0.212323;0.0936199;0.130432;0.216167;0.315837;0.22…
2015;PCS;PC;-0.000542296;-0.00189488;0.00226603;-0.000474131;0.00109033;0.00198351;-0.00453382;-0.00418643;0.00140479;-0.0058599;-0.00582945;-0.00125913;-0.00567369;-0.00297087;-0.0096858;0.00682048;0.262627;0.422788;0.375014;0.145439;0.025442;0.0872514;0.177215;0.371237;0.44602;0.520726;0.551237;0.394467;0.485262;0.137632;0.138299;0.214357;0.167499;0.0729852;0.0401442;0.0388373;0.0822004;0.02427…
2015;PCS;PC;-0.00197808;-0.000744502;0.000107828;0.000739123;-0.000361373;-0.000739976;-0.00106732;-0.00379415;0.000167284;-0.00190753;-0.00442976;-0.00263681;-0.00140408;0.00506797;0.0158192;0.0261446;0.249401;0.459501;0.300411;0.206699;0.150491;0.244554;0.266303;0.547256;0.601975;0.944151;0.9417;0.508812;0.606668;0.439583;0.28047;0.29541;0.333797;0.316856;0.308526;0..343048;0.379671;0.346923;0.…
2015;PCS;PC;-0.000295204;-0.000973062;0.000491795;-0.000258472;0.000102567;-0.0011325;-0.000462481;-0.00164237;0.000978512;-0.00142324;-0.00281156;0..00491704;0.00591402;0.0176525;0.0287766;0.0452444;0.152257;0.248533;0.233647;0.205829;0.20782;0.493115;0.445839;1.16986;38.2079;1.43167;0.577391;0.434748;0.215446;0.103226;0.0702183;0.110166;0.133017;0.0999962;0.0995382;0..123598;0.167541;0.134931;0…
2015;PCS;PC;-0.00187758;0.000852565;-0.00116493;-0.0000479;0.00119843;0.000472459;0.000701327;-0.0029226;0.00292411;-0.000227533;-0.00424567;-0.00193859;-0.00186783;0.0083693;0.0255867;0.0544648;0.307913;0.446615;0.348458;0.199425;0.100554;0.174233;0.348265;0.288673;0.469018;1.24134;0.805496;0.534874;0.710986;0.447751;0.41248;0.463404;0.46447;0.42112;0.475927;0.387595;0.379519;0.380359;0.456251;0…
2015;PCF;PC;-0.00262205;-0.000584216;0.000610402;-0.00506349;0.000742164;-0.00380134;0.00509561;-0.00341703;-0.00126776;-0.0027046;-0.00865688;-0.00103961;-0.00273489;-0.000637131;-0.00536943;0.00365823;0.193698;0.325947;0..308697;0.131781;0.00606425;0.0514667;0.0884832;0.0764584;0.215255;0.369969;0.308729;0.16968;0.350249;0.0716498;0.0988775;0.178186;0.223906;0.0305452;-0.0123666;0.00428762;0.07…
2015;PCS;PC;0.000785087;-0.00173167;-0.00344758;-0.00106925;0.00528169;-0.00459083;-0.00256826;0.000459046;0.00209667;-0.0062339;-0.0128163;0.00393348;-0.00219155;-0.00129301;0.00275531;0.0316799;0.284452;0.404557;0.323638;0.203385;0.0894922;0.175204;0.250189;0.504814;0.725851;1.90365;0.957267;0..531209;0.547303;0.225413;0.213197;0.328299;0.28892;0.248513;0.218587;0.278027;0.329637;0.223478;0.220…
2015;PCF;PC;-0.00275092;-0.000928809;-0.000725218;-0.00113651;0.0064221;0.000662877;-0.00394739;-0.000666831;-0.00114204;-0.00314106;-0.00434547;0.00193562;0.00134765;0.00769143;0.00772068;0.0137889;0.176647;0.395998;0.346444;0.224381;0.120715;0.264762;0.527941;0.346479;0.413924;0.69525;0.710846;0.447337;0.74688;0.425287;0.404081;0.571096;0.701313;0.408959;0.328018;0.366423;0.515961;0.48282;0.712…
2015;PCF;PC;0.00335253;-0.00144825;-0.000252752;-0.00142312;0.00411009;0.00103578;-0.00200981;-0.00174561;-0.00749881;-0.00290571;0.000337372;-0.00193438;-0.00435911;0.0111724;0.00508827;0.0221507;0.167803;0.316626;0.219519;0.104173;0.0727894;0.0912343;0.232662;0.324389;0.45359;0.750809;0.500181;0.248423;0.473147;0.268135;0.102413;0.163272;0.107006;0.0103295;0.00641549;0.0145045;0.0717107;0.01532…
2015;PCF;PC;-0.000212541;-0.000805289;-0.0016422;0.000397925;0.00033133;0.000303271;-0.000183055;-0.0019748;-0.000612414;-0.00191393;-0.00329515;-0.00270788;-0.00101129;0.0287618;0.021135;0.0485184;0.290699;0.547188;0.38848;0.218472;0.156825;0.207527;0.395123;1.45685;1.46761;2.31994;1.52542;0.680458;0.803387;0.441446;0.302379;0.307424;0.368491;0.293247;0.333697;0.389731;0.464438;0.380069;0.369812…
2015;PCF;PC;-0.000647084;0.000238733;-0.00130152;0.000523815;0.0000328;-0.000478439;0.00139699;-0.00203068;-0.00133196;-0.00176584;-0.00372891;-0.00125498;-0.0030909;0.000496014;0.00609697;0.0308276;0.21032;0.390847;0.32862;0.225323;0.155138;0.210783;0.404344;0.648404;0.791702;1.4075;1.16545;0.644517;0.652589;0.400014;0.409299;0.559572;0.64247;0.356906;0.34447;0.345295;0.735061;0.445972;0.683909;…
2015;PCF;PC;-0.00184919;-0.000195635;-0.000151485;-0.000992381;0.00108372;0.000716259;-0.00224342;-0.00226445;0.00123626;-0.00293116;-0.00429513;-0.000536074;0.00345012;0.0040358;0.00387712;0.0261599;0.232703;0.40739;0.316654;0.214711;0.1282;0.215415;0.327271;0.363551;0.506869;0.692803;0.734978;0.570641;0.778375;0.433318;0.384932;0.47685;0.634333;0.399255;0.337713;0.347221;0.397918;0.383147;0.426…
2015;PCF;PC;0.000192394;-0.000126558;0.000568032;-0.00221043;0.00119241;-0..000524487;-0.00028516;-0.000263201;0.000220852;-0.00282345;-0.00284853;-0..00207073;-0.000717725;-0.000541162;0.0154706;0.0209021;0.151426;0.302874;0.267214;0.161566;0.0922062;0.155797;0.20705;0.185426;0.328748;0.456051;0.510467;0.292954;0.502265;0.255444;0.249492;0.380785;0.429296;0.258033;0.235771;0.270786;0.344273;0.35…
2015;PCS;PC;-0.00125523;-0.00224905;-0.00178974;0.0035445;-0.0018109;0.0014619;0.00113865;-0.010547;0.000805274;-0.00227774;-0.0147165;-0.0140136;-0..00170911;0.164459;0.125235;0.0843392;0.227807;0.362867;0.279552;0.112582;0.0178077;0.0411;0.182732;1.01735;1.38418;1.15914;0.577919;0.325325;0.67191;0.1993;0.091354;0.218946;0.183746;0.0216548;0.0207857;0.0658161;0.175988;0.0784113;0.0821311;0.23844…
2015;PCS;PC;-0.00202006;-0.00312037;0.00205565;0.00233784;0.000597089;-0.000945676;-0.00243287;-0.00124439;-0.00041149;-0.00369013;-0.00494179;0.00342097;-0.00783887;0.00312807;0.00494942;0.023477;0.175337;0.317018;0.289024;0.212504;0.100202;0.136664;0.139753;0.147646;0.354444;0.398121;0.430547;0.430703;0.859032;0.602416;0.565289;1.17971;1.1696;0.633362;0.300123;0.3287;0.386705;0.974992;1.78497;0…
2015;PCS;PC;-0.00238303;-0.00103372;-0.000711506;-0.0014947;0.00282161;-0.000472487;-0.000351139;-0.000625217;-0.000484578;-0.00217949;-0.00336225;-0.00163394;-0.00188676;-0.00146468;0.00851307;0.0304454;0.191232;0.360347;0.291992;0.179427;0.111423;0.145414;0.219795;0.471102;0.945368;1.27822;0.767955;0.399118;0.537687;0.242194;0.225654;0.290959;0.337913;0.218454;0.228971;0.262091;0.323952;0.29032…
2015;PCS;PC;-0.0013153;-0.00454157;0.00446135;0.00159476;-0.00311667;-0.00213256;-0.000840487;0.00100701;0.00175805;-0.00190045;-0.00770982;-0.0024755;-0.0154001;-0.00815882;-0.00907353;0.00943764;0.201863;0.402577;0.339685;0.120469;0.0164123;0.0034668;0.0587311;0.310681;0.570104;1.34481;0.885677;0.3654;0.364223;0.101481;0.0587084;0.0691091;0.0480792;0.0036754;0.0164177;0.0572584;0.121884;0.07096…
2015;PCF;PC;0.000291211;-0.000963962;-0.000594657;-0.00173084;0.000363082;-0.000170101;-0.00115342;-0.00168259;0.00390351;-0.000956867;-0.00439212;0..00126114;0.00245269;0.0633693;0.0461965;0.0559422;0.268976;0.493892;0.356624;0.213879;0.122983;0.18661;0.294431;0.250479;0.463757;0.932592;0.790014;0.443673;0.543673;0.403262;0.301879;0.324997;0.35858;0.286345;0.553581;0.355087;0.430666;0.326988;0.3…
2015;PCS;PC;-0.00130067;-0.00236229;0.000478363;0.000996191;0.000429449;-0..000362686;0.000248066;-0.00320728;-0.00132044;-0.00399503;-0.00308089;0.0142917;0.0221014;0.0106206;0.012463;0.0497427;0.536776;0.644099;0.386243;0..229943;0.151594;0.165812;0.22664;0.247284;2.62661;1.82697;1.09335;1.68739;1.16375;0.684171;0.595039;0.613423;0.624119;0.92367;0.823712;0.597991;0.543574;0.437678;0.381628;0.3…
2015;PCS;PC;0.000812773;-0.00131257;-0.000617807;0.000445972;-0.000281964;-0.00206923;-0.0000703;-0.0011691;-0.000180683;-0.00204244;-0.00645833;-0.00270312;0.00212272;0.0160919;0.0156183;0.0411599;0.269497;0.472732;0.379417;0.274418;0.151008;0.163981;0.183435;0.164994;0.416417;0.599347;0.57347;0.479411;0.55912;0.386753;0.344351;0.339011;0.320044;0.32919;0.351089;0.37672;0.430296;0.369641;0.30596…
